# Supplementary material for: Impact of Bevacizumab on Visual Function, Tumor Size, and Toxicity in Pediatric Progressive Optic Pathway Glioma: A Retrospective Nationwide Multicentre Study
Source: Cancers (Basel). 2022 Dec 10;14(24):6087. doi: 10.3390/cancers14246087 (PMC9776082; doi:10.3390/cancers14246087)
Supplement: Supplementary file 1 [file cancers-14-06087-s001.zip]

Archive with 1 entries (1 files):
- Supplementary tables-BVZ for OPG-V3-09122022.pdf
